# Supplementary material for: Live-cell imaging reveals the dynamics and function of single-telomere TERRA molecules in cancer cells
Source: RNA Biol. 2018 Apr 16;15(6):787–96. doi: 10.1080/15476286.2018.1456300 (PMC6152429; doi:10.1080/15476286.2018.1456300)
Supplement: Suppl_mate_Live-cell_imaging_reveals_the_dynamics_and_function_of_single-telomere_TERRA.zip [file krnb-15-06-1456300-s001.zip]

Archive with 6 entries (6 files):
- Supplementary Text.docx
- Supplementary Figures-revised.pptx
- Supplementary movie1.avi
- Supplementary movie2.avi
- Supplementary movie1.avi
- Supplementary movie2.avi
